# Supplementary material for: Which aspects of job determine satisfaction among pharmacists working in Saudi pharmacy settings?
Source: PLoS One. 2023 Aug 4;18(8):e0289587. doi: 10.1371/journal.pone.0289587 (PMC10403085; doi:10.1371/journal.pone.0289587)
Supplement: S1 Table — (XLS) [file pone.0289587.s002.XLS]

## Sheet: Job satisfaction  dataset
Age	Nationality	Marital_status	Gender	Community workplace	Work_experience	Monthly_income	Working_hours	Overtime_work	Attending_pts_daily	JS1	JS2	JS3	JS4	JS5	JS6	JS7	JS8	JS9	JS10	JS11	JS12	JS13	JS14	JS15	JS16	JS17	JS18	JS19	JS20	JS21	JS22	JS23	JS24	JS25	JS26	JS27	JS28	JS29	JS30	JS31	JS32	JS33	JS34	JS35	JS36
40	Egyptian	Married	Male	Retail	15	Between SAR 5,000 to SAR 7,500	Between 8 to 10 hours	0	30 – 50 patients	4	4	2	2	4	4	4	4	5	1	1	6	4	5	3	1	6	4	3	4	1	2	4	6	6	6	4	1	1	4	5	5	6	4	4	4
33	Egyptian	Married	Male	Retail	1	Between SAR 3,500 to SAR 5,000	Between 8 to 10 hours	2	More than 50 patients	4	4	3	4	4	4	5	1	1	1	3	6	3	4	4	6	6	1	4	3	3	2	5	4	6	5	6	4	4	6	6	6	6	4	4	4
26	Egyptian	Single	Male	Retail	6	Between SAR 3,500 to SAR 5,000	Between 8 to 10 hours	30	More than 50 patients	3	4	4	2	5	3	4	4	4	3	4	4	2	3	4	4	3	4	4	4	5	5	5	5	4	4	2	3	2	4	5	5	4	4	4	5
32	Egyptian	Married	Male	Retail	8	Between SAR 5,000 to SAR 7,500	More than 12 hours	26	More than 50 patients	5	6	2	3	6	2	3	2	3	1	2	5	2	6	5	1	5	5	5	5	6	4	6	6	6	4	5	1	3	3	5	2	3	2	3	3
29	Saudi	Married	Male	Hospital-based	5	Between SAR 7,500 to SAR 10,000	Between 8 to 10 hours	0	More than 50 patients	3	3	3	5	6	4	4	5	4	4	1	3	6	6	1	4	1	6	6	6	6	6	6	1	4	4	4	5	1	6	6	6	6	3	4	4
23	Saudi	Single	Female	Hospital-based	0	Between SAR 5,000 to SAR 7,500	Between 8 to 10 hours	0	More than 50 patients	5	4	3	2	2	2	4	1	3	1	3	1	4	5	3	5	4	4	1	1	3	4	5	3	6	2	6	1	1	6	6	6	6	1	1	1
25	Saudi	Single	Female	Hospital-based	1	Above SAR 10,000	Between 8 to 10 hours	2	More than 50 patients	5	2	2	3	3	6	2	2	2	5	3	3	5	2	1	2	1	1	2	2	5	1	6	5	5	4	5	2	3	3	5	4	5	4	5	5
31	Saudi	Married	Male	Hospital-based	10	Above SAR 10,000	Between 8 to 10 hours	0	More than 50 patients	3	4	4	2	1	5	4	5	6	6	5	4	5	6	5	4	3	1	6	6	6	6	6	6	6	1	6	3	3	6	6	6	6	2	2	4
32	Saudi	Married	Male	Hospital-based	6	Above SAR 10,000	Between 8 to 10 hours	2	More than 50 patients	6	5	4	6	5	6	4	4	4	6	6	6	4	5	4	4	6	4	4	4	4	6	6	6	6	4	4	6	5	4	6	4	6	4	4	4
28	Egyptian	Single	Male	Retail	4	Between SAR 5,000 to SAR 7,500	Between 8 to 10 hours	2	15 – 20 patients	2	6	4	2	3	3	3	2	4	3	3	5	4	4	3	6	3	3	4	4	3	3	4	4	4	3	4	3	2	4	4	3	4	3	2	3
30	Egyptian	Married	Male	Retail	12	Between SAR 7,500 to SAR 10,000	Between 8 to 10 hours	7	More than 50 patients	5	4	2	4	4	5	5	5	4	1	4	5	2	3	5	2	5	1	2	3	4	4	4	3	6	4	5	1	5	6	5	6	6	1	2	2
24	Saudi	Single	Male	Hospital-based	1	Above SAR 10,000	Between 8 to 10 hours	0	15 – 20 patients	6	4	1	6	3	4	4	5	5	3	2	4	1	6	6	5	4	1	3	4	3	1	3	4	6	1	6	1	1	6	6	6	6	6	2	2
25	Saudi	Single	Male	Hospital-based	1	Above SAR 10,000	Between 8 to 10 hours	0	More than 50 patients	4	4	3	3	3	4	3	3	6	1	1	5	3	5	4	4	4	3	3	3	4	4	4	3	4	3	3	1	3	4	1	4	4	2	2	2
27	Saudi	Single	Female	Retail	2	Between SAR 7,500 to SAR 10,000	Between 8 to 10 hours	4	More than 50 patients	4	4	3	3	4	4	3	3	5	1	1	4	4	3	4	4	5	2	4	2	3	3	4	3	4	3	4	3	2	5	4	4	4	3	3	3
45	Jordanian	Married	Male	Retail	10	Between SAR 7,500 to SAR 10,000	Between 8 to 10 hours	0	21 – 30 patients	3	3	6	4	2	4	4	3	5	2	2	5	2	2	3	5	4	2	5	5	3	3	5	3	4	2	4	2	5	3	3	3	5	2	2	2
29	Egyptian	Married	Male	Retail	4	Between SAR 5,000 to SAR 7,500	Between 8 to 10 hours	0	21 – 30 patients	2	3	5	1	3	4	3	2	4	5	2	3	1	4	4	3	3	2	3	4	2	3	4	4	5	2	5	1	1	4	2	4	5	1	1	1
32	Saudi	Married	Female	Hospital-based	6	Between SAR 5,000 to SAR 7,500	Between 8 to 10 hours	7	More than 50 patients	3	6	5	1	3	3	2	3	6	1	2	5	5	2	2	6	3	3	3	5	4	2	5	6	6	1	6	1	2	3	3	3	5	4	2	1
35	Saudi	Married	Male	Hospital-based	13	Between SAR 7,500 to SAR 10,000	Between 8 to 10 hours	2	More than 50 patients	1	6	6	1	6	2	3	1	4	5	4	1	6	2	1	6	1	5	6	6	5	6	6	4	4	6	4	4	1	5	6	5	3	6	2	6
41	Saudi	Married	Male	Hospital-based	20	Above SAR 10,000	Between 8 to 10 hours	0	21 – 30 patients	6	1	1	4	1	4	6	4	4	4	4	4	3	4	4	1	4	4	4	3	1	4	4	4	4	4	1	4	1	1	1	1	1	1	3	6
47	Saudi	Married	Male	Retail	21	Above SAR 10,000	Between 8 to 10 hours	0	30 – 50 patients	5	4	4	4	5	5	4	5	4	4	4	5	4	4	4	4	4	5	4	4	5	4	4	4	5	4	4	4	4	4	4	4	5	4	4	4
42	Saudi	Married	Male	Hospital-based	18	Above SAR 10,000	Between 8 to 10 hours	0	30 – 50 patients	4	3	2	4	2	5	4	4	5	1	6	6	2	4	4	4	3	2	2	3	2	3	3	3	6	3	6	1	3	5	5	5	6	1	3	2
32	Saudi	Married	Female	Hospital-based	6	Above SAR 10,000	Between 8 to 10 hours	0	More than 50 patients	3	5	4	3	4	4	3	4	6	6	2	6	3	2	4	5	3	4	4	5	2	5	5	2	5	2	4	2	4	3	4	3	5	1	3	3
28	Egyptian	Single	Male	Retail	3	Between SAR 5,000 to SAR 7,500	Between 8 to 10 hours	30	More than 50 patients	4	4	3	3	4	4	2	4	6	1	1	6	3	3	4	5	5	2	5	4	2	2	4	3	6	2	6	1	2	5	5	6	5	1	2	2
38	Saudi	Married	Male	Hospital-based	15	Above SAR 10,000	Between 8 to 10 hours	0	More than 50 patients	2	3	2	1	6	5	5	5	5	2	2	5	2	6	5	4	2	2	5	1	2	2	5	3	6	4	5	1	1	6	5	4	5	2	2	2
27	Saudi	Single	Female	Hospital-based	5	Above SAR 10,000	Less than 8 hours	0	15 – 20 patients	6	3	4	3	3	2	2	2	3	1	2	5	3	3	5	6	3	4	3	2	4	2	4	5	5	4	5	2	3	5	1	4	4	3	2	4
36	Egyptian	Married	Male	Retail	11	Between SAR 3,500 to SAR 5,000	Between 8 to 10 hours	5	15 – 20 patients	3	5	4	3	3	4	4	4	5	2	4	4	4	3	4	5	3	4	4	4	2	3	5	4	5	2	4	3	3	4	5	4	5	4	5	4
30	Saudi	Married	Male	Hospital-based	6	Between SAR 5,000 to SAR 7,500	Between 8 to 10 hours	4	30 – 50 patients	4	4	3	4	3	4	5	5	4	4	4	5	5	4	6	3	5	4	4	3	4	4	4	3	6	5	6	4	3	4	4	5	4	4	3	3
33	Saudi	Married	Male	Hospital-based	8	Between SAR 7,500 to SAR 10,000	Between 8 to 10 hours	10	More than 50 patients	4	4	2	4	5	4	4	3	6	2	5	5	4	3	4	5	4	2	4	4	3	2	5	5	4	5	3	4	3	4	6	4	4	5	5	4
28	Saudi	Married	Male	Hospital-based	3	Above SAR 10,000	Between 8 to 10 hours	1	More than 50 patients	5	4	1	3	4	4	4	5	6	1	2	6	2	4	5	4	6	1	3	3	4	4	4	2	5	2	5	2	2	5	5	4	5	2	3	3
27	Saudi	Married	Male	Retail	2	Between SAR 3,500 to SAR 5,000	Between 8 to 10 hours	4	21 – 30 patients	4	5	3	4	5	3	4	3	5	3	5	4	5	4	2	5	2	4	5	5	4	5	5	3	4	3	4	3	2	4	3	3	4	3	2	4
30	Saudi	Married	Male	Retail	5	Between SAR 5,000 to SAR 7,500	Between 8 to 10 hours	4	30 – 50 patients	5	5	5	5	4	2	2	5	2	5	5	4	4	3	2	5	5	5	5	4	4	5	5	2	3	4	3	4	3	4	5	4	3	4	2	4
31	Egyptian	Single	Male	Retail	6	Between SAR 5,000 to SAR 7,500	Between 8 to 10 hours	0	21 – 30 patients	4	5	3	4	3	6	3	6	5	2	3	4	4	3	4	3	6	1	1	2	4	3	5	4	3	2	3	1	5	4	6	4	3	1	2	1
28	Egyptian	Married	Male	Retail	5	Between SAR 3,500 to SAR 5,000	Between 8 to 10 hours	2	30 – 50 patients	5	5	3	4	3	5	3	6	5	2	3	4	3	4	3	6	1	1	2	3	4	3	5	4	2	2	3	1	5	4	6	4	3	1	2	1
33	Jordanian	Single	Female	Hospital-based	10	Above SAR 10,000	Between 8 to 10 hours	0	More than 50 patients	5	4	4	4	4	4	4	4	5	1	3	5	2	3	4	4	5	3	3	3	2	4	5	3	5	4	5	1	1	6	6	6	6	1	1	1
28	Saudi	Single	Female	Hospital-based	2	Between SAR 7,500 to SAR 10,000	Between 8 to 10 hours	0	More than 50 patients	6	5	5	5	6	4	3	5	6	1	3	4	1	1	4	5	4	4	6	5	5	5	6	5	5	5	5	4	3	6	6	6	6	6	6	5
26	Saudi	Married	Female	Hospital-based	1	Above SAR 10,000	Between 8 to 10 hours	0	More than 50 patients	3	4	4	3	5	4	2	2	5	2	5	5	4	4	4	5	4	4	5	5	4	4	6	2	5	5	6	3	2	5	5	5	5	3	3	3
32	Saudi	Married	Male	Hospital-based	10	Above SAR 10,000	Between 8 to 10 hours	0	More than 50 patients	1	1	3	3	3	3	1	1	4	4	6	6	4	2	2	3	3	4	4	5	4	4	4	4	5	5	4	3	4	4	5	5	5	5	4	4
36	Saudi	Married	Male	Hospital-based	11	Above SAR 10,000	Between 8 to 10 hours	0	More than 50 patients	3	5	4	2	1	2	2	3	4	3	5	4	6	4	2	5	3	6	5	5	4	5	4	4	5	2	4	2	5	4	5	4	3	3	4	3
30	Saudi	Married	Male	Hospital-based	5	Above SAR 10,000	Between 8 to 10 hours	0	30 – 50 patients	1	1	6	1	1	1	1	4	2	4	3	3	5	2	3	4	1	4	1	3	4	4	5	3	3	4	4	5	4	5	5	3	4	4	4	4
30	Egyptian	Married	Male	Retail	8	Above SAR 10,000	Between 8 to 10 hours	20	More than 50 patients	4	2	3	3	5	2	2	1	4	3	3	3	3	3	3	1	2	4	3	6	2	3	6	6	4	2	4	3	5	2	3	1	2	4	1	3
31	Egyptian	Married	Male	Retail	11	Above SAR 10,000	Between 8 to 10 hours	15	More than 50 patients	5	2	3	3	6	2	1	1	4	2	4	3	3	4	3	1	2	4	3	6	2	3	6	6	4	3	1	3	5	2	3	1	2	4	1	3
27	Egyptian	Single	Male	Retail	6	Between SAR 5,000 to SAR 7,500	Between 8 to 10 hours	26	More than 50 patients	5	4	2	4	4	4	4	3	5	2	3	4	2	5	5	4	4	4	4	2	4	3	4	3	4	4	4	2	4	4	4	3	4	3	4	4
28	Saudi	Married	Female	Hospital-based	5	Above SAR 10,000	Between 8 to 10 hours	4	30 – 50 patients	6	6	1	6	2	5	2	5	4	5	4	5	4	5	5	3	3	4	1	2	2	4	2	4	4	2	5	1	3	5	5	5	4	1	1	3
42	Egyptian	Married	Male	Retail	7	Between SAR 7,500 to SAR 10,000	More than 12 hours	0	More than 50 patients	2	4	4	1	3	5	2	5	5	2	2	5	2	4	6	5	4	2	4	1	1	2	3	2	5	2	5	1	3	4	5	5	6	2	1	2
28	Egyptian	Single	Male	Retail	4	Between SAR 5,000 to SAR 7,500	Between 8 to 10 hours	2	15 – 20 patients	2	6	4	2	3	3	3	2	4	3	3	5	4	4	3	6	3	3	4	4	3	3	4	4	4	3	4	3	2	4	4	3	4	3	2	3
35	Egyptian	Married	Male	Retail	11	Between SAR 7,500 to SAR 10,000	Between 8 to 10 hours	1	21 – 30 patients	3	5	4	3	4	5	5	3	3	4	4	3	4	3	2	4	1	4	2	4	2	3	6	6	3	5	3	4	3	1	3	2	3	3	3	2
26	Saudi	Single	Male	Hospital-based	1	Above SAR 10,000	Between 8 to 10 hours	1	More than 50 patients	6	1	1	6	1	6	1	6	6	1	6	6	1	1	6	1	6	1	1	1	1	1	6	3	6	1	6	1	1	6	6	6	6	1	2	1
27	Saudi	Married	Male	Retail	2	Between SAR 5,000 to SAR 7,500	Between 8 to 10 hours	0	21 – 30 patients	1	6	2	2	5	3	2	3	4	2	2	5	4	4	3	4	4	4	4	4	4	5	5	4	4	3	4	2	4	3	3	3	4	2	4	2
30	Saudi	Married	Male	Retail	5	Between SAR 5,000 to SAR 7,500	Between 8 to 10 hours	5	21 – 30 patients	4	5	3	4	4	4	3	4	4	3	3	4	3	4	4	4	3	3	3	3	3	3	4	4	5	4	5	4	4	1	5	5	5	3	2	2
32	Sudanese	Married	Female	Hospital-based	5	Between SAR 5,000 to SAR 7,500	Between 8 to 10 hours	0	More than 50 patients	2	5	4	2	5	2	2	4	6	1	1	6	2	5	2	6	5	1	2	4	2	1	3	2	5	2	5	1	1	6	6	5	5	1	2	1
33	Egyptian	Married	Male	Retail	8	Between SAR 3,500 to SAR 5,000	More than 12 hours	28	More than 50 patients	4	1	5	2	6	6	5	2	4	6	6	6	1	5	2	6	4	6	6	5	4	1	6	6	6	4	6	3	1	5	6	1	4	1	1	1
30	Egyptian	Married	Female	Hospital-based	5	Between SAR 5,000 to SAR 7,500	Between 8 to 10 hours	0	More than 50 patients	3	5	4	3	6	2	2	4	6	1	2	6	2	5	3	6	5	2	3	4	2	2	4	3	6	2	6	1	3	4	5	4	5	1	2	1
32	Saudi	Married	Male	Hospital-based	8	Above SAR 10,000	Between 8 to 10 hours	0	30 – 50 patients	6	4	1	4	3	5	3	4	5	1	1	6	2	2	5	1	5	1	3	3	2	2	4	3	5	2	5	2	1	5	5	5	5	1	1	2
36	Egyptian	Married	Male	Retail	11	Between SAR 5,000 to SAR 7,500	More than 12 hours	0	21 – 30 patients	3	5	4	3	4	3	2	3	5	1	3	4	4	2	2	4	4	2	4	5	3	2	5	4	4	4	4	1	1	4	4	4	5	2	2	3
25	Saudi	Single	Female	Hospital-based	1	Between SAR 5,000 to SAR 7,500	Between 8 to 10 hours	1	More than 50 patients	4	6	6	1	3	6	2	1	1	6	3	1	6	1	1	6	1	6	1	6	6	6	6	3	1	6	1	6	6	3	6	4	5	3	6	3
27	Saudi	Single	Male	Retail	2	Between SAR 7,500 to SAR 10,000	Between 8 to 10 hours	6	More than 50 patients	5	4	1	2	4	5	3	2	5	3	4	4	4	4	3	4	3	3	5	4	4	6	6	1	3	2	3	5	2	4	6	3	2	3	2	4
30	Egyptian	Single	Male	Retail	7	Between SAR 5,000 to SAR 7,500	Between 8 to 10 hours	30	More than 50 patients	5	3	2	4	2	5	5	5	4	2	2	5	2	5	4	2	5	2	2	2	3	3	4	3	4	4	5	2	2	5	5	5	5	2	2	2
28	Egyptian	Married	Male	Retail	4	Between SAR 3,500 to SAR 5,000	Between 8 to 10 hours	0	More than 50 patients	4	2	3	3	5	2	2	2	4	5	4	3	5	3	3	5	2	5	5	5	3	4	4	3	3	3	2	1	3	3	4	4	4	3	3	2
31	Saudi	Married	Female	Hospital-based	7	Above SAR 10,000	Between 8 to 10 hours	0	21 – 30 patients	2	5	6	2	6	2	2	2	3	6	1	2	6	5	1	6	1	6	4	6	6	6	5	6	4	5	4	1	5	5	6	6	5	5	5	1
32	Egyptian	Married	Female	Hospital-based	5	Between SAR 3,500 to SAR 5,000	Between 8 to 10 hours	5	More than 50 patients	3	6	6	1	3	4	3	3	6	1	1	6	6	1	4	6	5	3	4	5	5	2	6	3	6	3	6	3	2	5	5	5	5	4	4	4
28	Egyptian	Married	Male	Hospital-based	4	Between SAR 3,500 to SAR 5,000	Between 8 to 10 hours	0	More than 50 patients	6	6	4	5	4	5	1	3	2	4	4	4	2	3	2	5	3	5	4	3	5	4	6	6	5	6	2	1	4	5	4	5	5	5	6	5
35	Saudi	Married	Female	Hospital-based	10	Above SAR 10,000	Between 8 to 10 hours	0	30 – 50 patients	4	5	3	3	6	2	1	1	6	1	2	5	3	2	4	5	3	3	5	4	2	4	5	3	6	3	5	2	4	5	4	2	3	1	1	1
33	Egyptian	Married	Male	Retail	5	Between SAR 5,000 to SAR 7,500	More than 12 hours	4	21 – 30 patients	4	2	3	5	6	5	3	3	5	2	3	5	2	4	4	2	4	3	3	3	6	4	2	3	5	2	4	4	3	4	4	4	5	2	3	1
29	Saudi	Single	Female	Retail	4	Above SAR 10,000	Between 8 to 10 hours	0	15 – 20 patients	6	4	2	6	1	5	5	5	6	1	2	6	2	3	5	4	5	5	3	3	2	3	4	6	5	3	5	3	2	6	5	6	5	1	1	1
34	Saudi	Married	Female	Retail	9	Between SAR 7,500 to SAR 10,000	Between 8 to 10 hours	0	30 – 50 patients	3	5	4	4	3	5	3	4	5	2	4	5	5	3	4	4	3	3	4	4	3	5	6	6	6	4	5	2	1	4	6	4	4	2	4	4
36	Saudi	Married	Female	Hospital-based	10	Above SAR 10,000	Between 8 to 10 hours	0	30 – 50 patients	5	2	5	2	5	5	5	5	5	1	1	6	2	3	5	5	4	2	3	5	4	5	5	4	5	2	5	2	1	6	6	6	5	1	1	1
28	Saudi	Single	Male	Hospital-based	4	Above SAR 10,000	Between 8 to 10 hours	3	More than 50 patients	4	3	4	3	5	3	2	3	4	2	3	5	3	2	3	3	4	4	5	6	5	5	5	5	4	5	4	5	3	4	4	2	3	2	2	2
34	Saudi	Married	Male	Retail	8	Above SAR 10,000	Less than 8 hours	0	21 – 30 patients	5	4	4	2	2	4	3	3	4	3	2	4	4	3	3	5	4	2	4	4	6	2	5	5	5	1	5	1	1	5	6	5	6	1	1	1
43	Saudi	Married	Female	Hospital-based	10	Between SAR 7,500 to SAR 10,000	Between 8 to 10 hours	0	More than 50 patients	1	6	6	4	4	4	5	5	1	1	6	3	5	1	1	4	4	5	4	3	4	4	4	1	6	4	6	1	1	6	4	4	4	3	1	1
45	Egyptian	Married	Male	Retail	20	Between SAR 5,000 to SAR 7,500	Between 8 to 10 hours	2	More than 50 patients	4	4	4	4	4	4	4	4	4	4	3	4	4	3	3	4	4	4	4	4	4	4	4	4	4	4	4	3	4	4	4	4	4	4	3	3
31	Egyptian	Married	Male	Retail	8	Between SAR 3,500 to SAR 5,000	Between 8 to 10 hours	2	More than 50 patients	5	5	4	4	4	4	5	5	4	2	4	5	3	3	5	4	4	3	3	2	3	2	4	3	5	4	5	3	3	5	6	4	4	4	4	4
38	Egyptian	Married	Male	Retail	12	Between SAR 5,000 to SAR 7,500	Between 8 to 10 hours	0	More than 50 patients	4	5	4	2	5	1	4	5	5	2	2	5	5	3	2	5	5	1	5	2	5	5	5	3	5	5	5	2	2	5	6	6	6	1	2	5
30	Sudanese	Married	Male	Retail	7	Between SAR 5,000 to SAR 7,500	Between 8 to 10 hours	2	More than 50 patients	4	4	4	4	4	4	4	4	2	2	2	5	4	4	4	4	4	4	4	4	4	4	4	4	4	5	4	3	4	4	4	4	4	4	5	3
31	Saudi	Single	Female	Hospital-based	5	Above SAR 10,000	More than 12 hours	0	More than 50 patients	2	5	5	3	4	4	3	3	3	3	4	3	5	2	2	5	4	4	4	5	5	5	5	5	4	4	4	3	3	3	2	4	3	5	5	4
26	Egyptian	Single	Male	Retail	6	Above SAR 10,000	Between 8 to 10 hours	3	More than 50 patients	3	4	3	2	5	3	4	4	4	3	4	4	2	3	4	4	3	4	4	4	5	5	5	5	4	4	2	3	2	4	5	5	4	4	4	5
40	Egyptian	Married	Male	Hospital-based	15	Above SAR 10,000	Between 8 to 10 hours	4	More than 50 patients	3	4	4	3	4	3	3	4	3	3	3	4	3	3	4	4	4	4	2	4	5	4	5	5	5	4	4	2	1	6	1	6	5	2	4	2
45	Saudi	Married	Male	Hospital-based	18	Above SAR 10,000	Between 8 to 10 hours	0	More than 50 patients	6	6	4	1	1	2	6	1	1	1	1	6	6	6	4	6	1	5	1	3	6	4	4	1	5	2	3	3	4	3	5	5	5	1	1	4
30	Saudi	Married	Male	Hospital-based	8	Above SAR 10,000	Between 8 to 10 hours	0	More than 50 patients	6	1	3	6	6	3	5	3	3	4	4	4	4	5	5	5	5	5	3	6	5	5	4	4	4	5	4	4	4	4	4	3	3	5	5	5
28	Egyptian	Single	Male	Retail	4	Between SAR 3,500 to SAR 5,000	Between 8 to 10 hours	30	More than 50 patients	4	6	4	4	4	4	4	4	4	4	4	4	4	4	4	4	4	4	4	3	3	4	3	5	5	4	4	1	1	4	6	5	5	1	4	4
29	Saudi	Married	Female	Hospital-based	3	Between SAR 7,500 to SAR 10,000	Between 8 to 10 hours	0	30 – 50 patients	6	1	3	6	6	3	5	3	4	4	4	4	5	5	5	5	3	4	3	6	5	5	4	4	4	5	4	4	4	4	4	3	3	5	5	5
32	Egyptian	Married	Male	Retail	10	Between SAR 5,000 to SAR 7,500	Between 8 to 10 hours	26	More than 50 patients	4	5	3	4	3	4	5	5	6	5	2	6	6	5	2	5	6	4	5	4	5	3	5	5	6	5	6	4	5	5	6	6	5	2	4	4
30	Sudanese	Married	Male	Retail	8	Between SAR 5,000 to SAR 7,500	Between 8 to 10 hours	0	More than 50 patients	3	3	4	4	4	5	5	5	1	1	1	6	2	4	4	2	4	1	1	2	2	2	5	5	4	4	4	1	2	4	4	5	4	2	2	2
38	Egyptian	Married	Male	Retail	15	Between SAR 5,000 to SAR 7,500	Between 8 to 10 hours	0	30 – 50 patients	4	5	6	3	5	6	4	5	5	2	5	5	2	5	2	5	5	5	2	2	5	5	5	2	5	5	5	1	1	5	5	6	6	1	1	1
38	Saudi	Single	Female	Hospital-based	8	Above SAR 10,000	Between 8 to 10 hours	10	More than 50 patients	3	3	4	1	5	1	3	2	2	3	3	5	3	5	5	1	4	6	5	6	3	5	5	1	5	4	5	1	1	4	5	4	5	5	5	5
30	Egyptian	Married	Male	Retail	7	Between SAR 3,500 to SAR 5,000	Between 8 to 10 hours	0	30 – 50 patients	3	1	3	4	4	5	2	4	3	1	2	1	2	4	3	4	1	6	2	3	4	3	4	5	6	6	5	3	3	2	3	5	3	3	4	3
32	Saudi	Married	Male	Hospital-based	10	Above SAR 10,000	Between 8 to 10 hours	0	More than 50 patients	4	3	3	4	3	6	4	5	4	4	5	3	2	1	3	4	3	3	2	5	4	3	3	5	6	5	4	4	5	5	4	3	3	4	4	3
34	Saudi	Single	Male	Hospital-based	12	Above SAR 10,000	Between 8 to 10 hours	0	More than 50 patients	4	3	4	4	4	4	3	3	6	3	4	3	3	4	4	4	3	5	3	4	5	3	6	5	6	4	4	2	1	5	3	6	6	2	4	1
28	Egyptian	Married	Male	Retail	6	Between SAR 5,000 to SAR 7,500	Between 8 to 10 hours	24	More than 50 patients	6	5	2	6	2	6	3	6	6	1	1	6	1	5	5	1	5	1	2	2	2	1	2	2	6	6	6	1	1	5	4	6	6	1	1	1
38	Egyptian	Married	Male	Retail	11	Between SAR 5,000 to SAR 7,500	Between 8 to 10 hours	0	More than 50 patients	4	4	5	4	5	5	6	6	5	2	2	5	5	2	2	5	3	1	2	2	5	2	6	6	5	2	5	2	1	6	6	6	6	1	1	1
9	Saudi	Married	Female	Hospital-based	10	Above SAR 10,000	More than 12 hours	0	More than 50 patients	3	3	3	1	1	3	3	3	6	1	5	6	3	4	4	4	5	5	5	4	1	1	3	2	5	5	5	2	2	5	4	5	5	4	4	3
39	Saudi	Married	Female	Hospital-based	17	Above SAR 10,000	Between 8 to 10 hours	0	15 – 20 patients	6	1	1	4	4	4	4	4	6	4	5	4	6	4	4	4	1	6	6	6	4	4	6	4	6	4	5	5	1	6	6	3	5	4	4	4
28	Saudi	Single	Male	Retail	5	Between SAR 3,500 to SAR 5,000	Between 8 to 10 hours	0	30 – 50 patients	2	5	5	2	6	1	1	1	4	3	5	5	4	3	3	6	4	3	5	5	6	6	6	6	3	5	2	3	2	3	4	3	3	4	4	4
30	Saudi	Married	Male	Hospital-based	9	Between SAR 7,500 to SAR 10,000	Between 8 to 10 hours	0	More than 50 patients	4	4	4	4	4	3	3	4	4	5	4	4	4	6	3	3	4	4	4	4	2	6	6	6	4	4	4	5	1	6	6	6	6	3	4	4
40	Saudi	Married	Female	Hospital-based	22	Above SAR 10,000	Between 8 to 10 hours	0	More than 50 patients	1	3	4	4	1	2	4	3	5	1	2	6	5	5	3	3	5	2	3	3	3	4	4	5	6	4	5	4	3	5	5	4	4	1	4	4
34	Saudi	Married	Male	Hospital-based	10	Above SAR 10,000	Between 8 to 10 hours	0	30 – 50 patients	5	3	2	4	3	6	6	4	4	3	1	3	4	4	5	4	5	3	5	5	3	4	4	4	5	5	5	5	5	5	5	6	4	4	5	5
28	Saudi	Married	Female	Hospital-based	4	Above SAR 10,000	Between 8 to 10 hours	0	More than 50 patients	5	2	2	6	1	4	2	2	4	1	3	5	1	1	4	1	6	3	4	4	2	5	6	2	6	5	5	4	2	4	4	6	6	2	3	3
27	Saudi	Single	Female	Hospital-based	3	Above SAR 10,000	Between 8 to 10 hours	3	More than 50 patients	1	5	6	2	6	2	1	1	2	4	6	3	6	3	1	6	3	6	6	6	6	6	6	2	4	5	3	2	6	1	1	1	4	5	3	3
32	Saudi	Married	Female	Hospital-based	7	Between SAR 5,000 to SAR 7,500	Between 8 to 10 hours	4	15 – 20 patients	1	6	6	1	1	1	1	1	3	3	3	2	6	1	1	6	1	6	6	6	3	2	5	6	4	4	4	3	3	4	4	4	3	6	6	6
30	Saudi	Married	Female	Hospital-based	4	Above SAR 10,000	Between 8 to 10 hours	0	30 – 50 patients	5	4	2	4	5	1	2	1	4	3	3	3	4	3	4	6	3	4	2	4	4	5	5	5	4	6	4	2	1	4	5	5	4	3	5	4
28	Saudi	Married	Male	Hospital-based	3	Above SAR 10,000	Between 8 to 10 hours	3	More than 50 patients	3	4	5	3	2	1	3	3	3	2	4	5	4	4	2	6	4	3	4	4	4	6	6	6	4	4	3	5	4	4	4	1	2	3	4	3
41	Saudi	Married	Female	Hospital-based	6	Above SAR 10,000	Between 8 to 10 hours	0	More than 50 patients	1	4	6	1	4	4	1	5	5	1	2	6	6	1	1	6	5	5	5	6	6	6	6	6	5	1	5	2	2	6	6	6	5	2	1	3
30	Saudi	Married	Female	Hospital-based	7	Above SAR 10,000	Between 8 to 10 hours	0	More than 50 patients	3	6	3	2	4	3	1	3	2	3	3	3	3	5	2	4	4	4	6	5	4	4	5	5	3	4	3	6	4	4	4	4	2	4	5	6
35	Saudi	Married	Female	Hospital-based	10	Above SAR 10,000	Between 8 to 10 hours	0	More than 50 patients	3	4	3	5	5	5	3	5	3	2	2	5	2	5	4	4	3	3	4	5	4	4	6	5	4	4	5	2	1	5	5	5	6	2	4	5
28	Saudi	Married	Female	Hospital-based	1.6	Above SAR 10,000	Between 8 to 10 hours	0	More than 50 patients	1	1	3	4	6	1	1	6	6	1	1	6	4	6	4	6	1	4	6	4	5	1	6	1	6	4	6	4	4	6	6	4	4	4	4	4
30	Saudi	Married	Female	Hospital-based	8	Above SAR 10,000	Between 8 to 10 hours	0	More than 50 patients	5	1	2	3	1	1	1	1	4	3	4	1	3	1	2	2	1	1	4	2	6	6	5	6	3	6	4	5	6	3	3	1	3	2	4	5
43	Saudi	Married	Female	Hospital-based	19	Above SAR 10,000	Between 8 to 10 hours	0	15 – 20 patients	2	4	3	3	5	2	5	3	2	4	5	4	4	2	2	5	2	5	5	5	5	5	5	6	4	6	4	5	3	3	5	5	5	3	3	4
26	Saudi	Married	Female	Hospital-based	4	Between SAR 5,000 to SAR 7,500	Between 8 to 10 hours	0	More than 50 patients	5	4	3	4	4	3	3	4	6	2	3	5	3	4	3	4	5	3	5	4	3	2	6	5	6	2	4	2	1	5	5	4	4	2	3	1
29	Egyptian	Married	Male	Retail	6	Between SAR 3,500 to SAR 5,000	More than 12 hours	30	More than 50 patients	3	5	5	2	5	3	5	2	3	4	4	4	3	2	1	4	3	4	2	2	4	4	5	5	6	5	5	4	5	6	6	5	5	3	5	5
26	Egyptian	Single	Male	Retail	3	Between SAR 5,000 to SAR 7,500	Between 8 to 10 hours	4	More than 50 patients	5	2	2	5	2	5	4	5	6	1	2	5	2	4	5	5	6	2	4	2	2	4	5	3	6	2	6	1	1	5	6	5	6	2	3	1
43	Saudi	Married	Male	Hospital-based	18	Above SAR 10,000	Between 8 to 10 hours	0	More than 50 patients	5	5	2	3	2	2	2	4	4	1	3	5	2	5	4	4	4	4	4	5	5	3	5	6	6	5	5	5	6	6	5	5	4	5	4	5
39	Saudi	Married	Female	Hospital-based	12	Above SAR 10,000	Between 8 to 10 hours	0	More than 50 patients	5	4	3	3	2	1	3	4	5	2	2	5	3	4	5	5	4	3	3	4	4	3	6	6	5	4	5	4	4	5	6	6	3	4	3	4
50	Saudi	Married	Female	Hospital-based	26	Above SAR 10,000	Between 8 to 10 hours	0	More than 50 patients	4	5	5	3	6	4	2	2	2	4	4	3	4	3	3	5	2	5	6	6	2	4	6	6	5	6	6	1	1	6	5	6	5	3	2	2
28	Egyptian	Single	Male	Hospital-based	6	Between SAR 3,500 to SAR 5,000	Between 8 to 10 hours	4	More than 50 patients	5	6	6	6	4	4	1	1	4	4	4	4	4	4	3	4	4	6	5	4	6	5	6	6	6	4	4	1	1	5	5	5	6	1	3	3
32	Egyptian	Married	Male	Retail	7	Between SAR 5,000 to SAR 7,500	Between 8 to 10 hours	0	More than 50 patients	3	6	5	2	6	2	2	3	4	2	3	6	5	2	2	6	2	5	5	5	5	5	6	6	5	4	5	3	5	2	2	2	5	5	5	5
25	Saudi	Single	Male	Retail	1	Between SAR 5,000 to SAR 7,500	Between 8 to 10 hours	0	More than 50 patients	4	4	6	2	1	5	1	4	4	2	3	5	5	2	2	6	1	5	5	5	6	6	5	4	5	2	5	2	5	5	6	5	5	1	5	6
31	Egyptian	Married	Male	Retail	5	Between SAR 5,000 to SAR 7,500	Between 8 to 10 hours	1	More than 50 patients	5	6	4	2	6	5	3	6	5	6	4	5	5	1	3	6	5	4	5	5	6	4	5	4	6	5	6	4	3	3	6	4	6	1	1	4
35	Saudi	Married	Female	Hospital-based	9	Above SAR 10,000	Between 8 to 10 hours	0	30 – 50 patients	6	1	1	6	2	5	4	4	6	1	1	6	2	3	4	3	6	1	4	2	3	3	3	3	6	2	6	3	1	6	6	6	5	1	1	1
28	Saudi	Married	Female	Hospital-based	3	Between SAR 7,500 to SAR 10,000	Between 8 to 10 hours	0	30 – 50 patients	6	4	1	5	3	4	4	4	6	1	1	6	1	4	5	2	5	1	4	2	1	3	3	3	6	1	6	2	1	5	6	6	5	2	2	1
34	Saudi	Married	Male	Hospital-based	12	Above SAR 10,000	Between 8 to 10 hours	0	More than 50 patients	6	2	3	6	2	5	5	5	6	1	1	6	4	5	1	5	1	6	6	2	3	2	6	5	6	2	6	1	1	6	6	6	6	1	1	1
34	Indian	Married	Male	Retail	6	Less than SAR 3,500	Between 8 to 10 hours	0	30 – 50 patients	2	2	4	1	1	1	6	1	1	1	1	1	6	1	1	1	1	4	1	1	6	6	6	6	6	6	6	6	6	6	6	1	1	6	6	6
39	Egyptian	Married	Male	Hospital-based	17	Between SAR 5,000 to SAR 7,500	Between 8 to 10 hours	4	30 – 50 patients	6	3	3	6	1	5	5	5	5	3	4	5	2	6	6	3	5	2	5	2	2	1	5	4	6	3	5	1	2	6	5	2	6	2	2	3
38	Egyptian	Married	Male	Retail	15	Between SAR 5,000 to SAR 7,500	Between 8 to 10 hours	0	More than 50 patients	3	3	3	3	3	3	3	3	3	3	3	6	4	6	4	6	2	6	4	6	6	6	6	1	6	3	3	3	6	6	6	4	6	4	6	4
34	Egyptian	Single	Male	Retail	13	Between SAR 7,500 to SAR 10,000	Between 8 to 10 hours	8	More than 50 patients	5	4	1	5	1	2	1	1	4	1	2	6	3	4	5	4	4	2	6	4	4	2	3	1	6	4	4	2	1	4	4	3	5	2	4	3
45	Saudi	Married	Male	Hospital-based	20	Above SAR 10,000	Between 8 to 10 hours	0	More than 50 patients	2	6	4	5	4	3	5	3	2	5	1	2	5	4	4	3	3	2	6	4	4	2	5	6	5	5	5	1	6	3	3	4	1	3	4	2
32	Saudi	Married	Female	Hospital-based	7	Above SAR 10,000	Between 8 to 10 hours	0	More than 50 patients	1	2	5	1	3	2	1	5	6	2	1	3	3	3	2	6	2	3	3	3	3	6	4	6	3	6	3	6	4	6	3	1	4	3	6	5
37	Saudi	Married	Male	Hospital-based	14	Above SAR 10,000	Between 8 to 10 hours	4	More than 50 patients	1	1	5	1	1	2	1	1	4	3	4	4	6	1	1	6	4	4	1	4	1	4	3	1	6	3	1	1	1	4	1	1	1	5	4	4
28	Saudi	Single	Female	Hospital-based	3	Between SAR 7,500 to SAR 10,000	Between 8 to 10 hours	0	More than 50 patients	1	1	6	1	5	5	1	5	4	2	2	3	6	4	3	3	2	4	4	5	4	2	5	3	4	3	5	4	2	3	3	4	4	5	3	4
36	Saudi	Married	Male	Hospital-based	13	Above SAR 10,000	Between 8 to 10 hours	0	More than 50 patients	1	6	1	6	1	1	1	4	3	3	1	6	2	6	6	6	4	6	6	4	1	1	6	6	1	4	6	1	6	1	3	6	1	6	1	6
25	Saudi	Single	Female	Hospital-based	1	Between SAR 7,500 to SAR 10,000	Between 8 to 10 hours	0	30 – 50 patients	1	6	1	2	5	3	6	5	3	6	2	6	2	5	5	3	4	5	6	1	6	2	6	6	6	5	4	1	5	1	1	6	1	6	4	3
33	Saudi	Married	Male	Hospital-based	5	Above SAR 10,000	Less than 8 hours	0	More than 50 patients	1	1	1	1	1	5	6	1	5	6	1	6	4	5	6	6	6	5	6	1	6	1	6	6	6	6	6	1	2	5	6	1	2	3	6	5
26	Saudi	Married	Male	Retail	1	Above SAR 10,000	Between 8 to 10 hours	0	15 – 20 patients	6	2	1	6	1	6	1	1	1	6	1	4	1	1	1	5	2	2	3	5	5	2	5	6	3	6	6	1	5	2	2	1	5	5	4	2
25	Saudi	Single	Female	Retail	1	Above SAR 10,000	Between 8 to 10 hours	0	15 – 20 patients	5	1	5	3	5	5	1	2	5	3	4	4	2	1	4	1	2	1	5	4	1	4	6	5	6	5	4	6	4	2	4	5	4	6	6	4
25	Saudi	Married	Female	Hospital-based	1	Between SAR 5,000 to SAR 7,500	Between 8 to 10 hours	0	More than 50 patients	2	6	3	1	5	1	1	1	6	3	6	1	4	3	4	4	1	6	1	6	6	6	6	3	1	2	1	1	6	4	2	2	1	1	3	2
45	Saudi	Married	Male	Hospital-based	19	Above SAR 10,000	Between 8 to 10 hours	0	More than 50 patients	4	5	5	3	4	1	2	3	4	4	5	2	4	2	1	3	5	5	5	4	5	3	5	3	4	5	3	3	4	2	2	2	4	6	5	4
29	Saudi	Single	Female	Hospital-based	10	Above SAR 10,000	Between 8 to 10 hours	0	More than 50 patients	5	5	4	3	6	4	4	3	5	2	2	5	4	2	5	5	5	2	2	2	5	2	5	2	5	4	4	2	2	5	5	5	5	4	4	4
44	Egyptian	Married	Male	Retail	20	Between SAR 7,500 to SAR 10,000	More than 12 hours	0	More than 50 patients	5	5	2	2	4	4	4	4	5	5	5	5	3	3	5	5	5	2	2	2	5	5	5	5	5	2	5	2	2	5	5	5	5	5	5	2
26	Saudi	Single	Female	Hospital-based	1	Between SAR 5,000 to SAR 7,500	Between 8 to 10 hours	0	More than 50 patients	1	6	5	2	1	4	3	4	1	4	5	1	3	3	3	3	4	4	5	3	6	3	6	4	5	4	5	2	4	4	6	4	6	2	2	5
27	Saudi	Single	Male	Hospital-based	2	Above SAR 10,000	Between 8 to 10 hours	0	More than 50 patients	2	6	5	2	5	4	1	1	4	3	2	4	5	5	2	6	2	4	5	4	6	3	4	2	2	2	3	5	2	2	4	2	3	4	4	4
28	Saudi	Married	Female	Hospital-based	3	Between SAR 7,500 to SAR 10,000	Between 8 to 10 hours	0	30 – 50 patients	5	6	2	6	6	4	5	4	6	1	5	5	3	1	4	5	5	1	5	1	2	4	5	4	5	4	5	1	1	5	6	6	4	1	1	1
41	Filipino	Married	Female	Hospital-based	12	Between SAR 3,500 to SAR 5,000	Between 8 to 10 hours	0	More than 50 patients	4	6	2	5	4	5	4	4	6	1	2	6	1	2	5	4	5	1	2	2	5	3	4	2	6	2	6	1	1	6	6	6	6	2	2	1
28	Egyptian	Married	Male	Retail	6	Between SAR 5,000 to SAR 7,500	Between 8 to 10 hours	2	30 – 50 patients	3	1	4	1	1	1	1	1	5	4	3	5	3	2	3	4	2	6	3	3	5	5	3	1	6	4	3	1	3	6	5	3	4	6	6	5
30	Filipino	Single	Female	Hospital-based	9	Between SAR 3,500 to SAR 5,000	Less than 8 hours	0	More than 50 patients	1	1	5	4	5	3	3	2	4	4	5	4	6	1	1	6	2	6	5	4	4	5	5	3	4	5	3	1	4	3	3	3	2	4	4	6
34	Filipino	Single	Female	Hospital-based	10	Between SAR 3,500 to SAR 5,000	Between 8 to 10 hours	0	More than 50 patients	2	5	5	5	6	4	2	4	2	3	3	3	6	1	2	6	2	5	1	1	1	2	5	4	4	5	2	3	3	4	5	3	2	3	4	4
40	Saudi	Married	Female	Hospital-based	20	Above SAR 10,000	Between 8 to 10 hours	0	More than 50 patients	4	6	1	5	5	5	1	6	1	6	6	1	5	4	5	6	1	6	5	6	6	6	1	4	6	2	6	5	6	5	6	4	6	5	6	4
51	Saudi	Married	Female	Hospital-based	29	Above SAR 10,000	Between 8 to 10 hours	0	More than 50 patients	6	5	4	4	6	1	1	4	4	1	3	5	3	4	4	6	4	3	2	2	3	3	5	5	5	3	5	3	1	5	5	5	5	1	2	2
35	Egyptian	Married	Male	Hospital-based	8	Between SAR 3,500 to SAR 5,000	Between 8 to 10 hours	20	More than 50 patients	1	6	6	1	4	4	2	3	4	2	5	5	3	1	1	6	3	5	4	6	5	3	5	3	5	3	3	2	1	5	5	4	4	2	4	4
30	Saudi	Married	Male	Retail	4	Between SAR 5,000 to SAR 7,500	Between 8 to 10 hours	16	More than 50 patients	6	4	3	4	5	3	4	5	3	2	4	3	4	5	5	3	4	4	4	3	3	5	3	2	6	1	6	4	2	6	6	6	6	1	2	1
39	Egyptian	Married	Male	Hospital-based	16	Between SAR 7,500 to SAR 10,000	Between 8 to 10 hours	5	More than 50 patients	1	5	5	4	4	3	4	4	4	3	4	4	5	2	2	6	4	4	4	5	5	2	6	6	5	4	4	3	3	4	4	3	4	3	5	5
29	Saudi	Married	Female	Hospital-based	0	Between SAR 5,000 to SAR 7,500	Between 8 to 10 hours	0	30 – 50 patients	4	6	4	1	5	4	2	2	5	1	4	6	6	1	5	6	3	2	4	5	4	2	4	2	4	2	3	6	2	4	4	2	4	5	3	5
35	Saudi	Married	Female	Hospital-based	10	Above SAR 10,000	Between 8 to 10 hours	0	More than 50 patients	6	4	3	3	3	5	4	5	5	2	2	5	3	4	5	5	2	5	5	5	6	5	6	6	4	4	4	4	3	4	5	4	3	3	4	4
45	Saudi	Married	Male	Hospital-based	18	Above SAR 10,000	Between 8 to 10 hours	0	30 – 50 patients	4	6	4	4	6	6	1	1	1	2	3	5	3	3	2	6	1	6	6	6	4	4	6	1	6	4	6	1	1	3	6	6	6	4	6	2
32	Saudi	Married	Male	Hospital-based	7	Above SAR 10,000	Between 8 to 10 hours	0	More than 50 patients	2	6	5	1	6	4	2	3	4	2	5	6	5	2	2	6	3	4	2	5	4	4	5	3	4	3	4	3	3	3	4	3	3	5	5	4
26	Saudi	Single	Male	Hospital-based	5	Between SAR 5,000 to SAR 7,500	Between 8 to 10 hours	3	More than 50 patients	6	1	1	5	2	4	5	4	6	2	2	3	5	1	2	5	5	1	3	2	2	4	5	4	5	4	5	5	2	5	5	6	4	2	2	2
29	Saudi	Married	Female	Hospital-based	15	Between SAR 7,500 to SAR 10,000	Between 8 to 10 hours	0	More than 50 patients	6	2	2	4	5	4	4	5	6	3	3	5	4	2	4	5	4	3	3	2	3	3	5	5	6	2	5	1	1	5	6	4	5	3	1	1
28	Saudi	Married	Female	Hospital-based	4	Above SAR 10,000	Between 8 to 10 hours	2	21 – 30 patients	3	5	4	2	6	1	1	1	5	2	1	5	5	3	2	6	3	3	5	5	3	2	5	6	4	6	3	2	1	2	5	3	6	1	1	1
32	Egyptian	Married	Male	Retail	7	Between SAR 7,500 to SAR 10,000	Between 8 to 10 hours	0	More than 50 patients	1	6	5	2	6	1	1	1	4	4	4	3	6	1	2	6	1	2	6	6	6	5	6	6	3	5	3	4	5	2	2	1	3	4	4	1
38	Saudi	Married	Male	Hospital-based	11	Above SAR 10,000	Between 8 to 10 hours	0	More than 50 patients	5	3	2	6	1	6	1	5	4	2	3	6	2	6	4	3	2	3	6	3	3	6	5	4	4	1	4	1	1	5	3	4	5	4	3	2
25	Syrian	Single	Female	Hospital-based	1	Between SAR 3,500 to SAR 5,000	Less than 8 hours	0	21 – 30 patients	3	4	2	5	1	3	4	3	3	2	5	4	6	3	4	5	5	6	4	6	6	6	6	6	5	4	3	2	1	6	4	5	4	5	5	2
33	Saudi	Married	Female	Hospital-based	6	Between SAR 7,500 to SAR 10,000	Between 8 to 10 hours	10	More than 50 patients	3	4	4	5	5	5	3	3	6	1	4	6	6	1	1	6	5	6	4	6	6	6	6	6	1	4	1	5	5	3	6	1	1	6	6	6
35	Saudi	Married	Female	Hospital-based	9	Above SAR 10,000	Between 8 to 10 hours	0	More than 50 patients	5	5	2	5	5	5	2	2	5	2	4	5	3	4	2	2	5	1	6	2	3	3	5	4	5	4	5	4	1	5	6	5	4	2	4	4
33	Saudi	Single	Female	Hospital-based	7	Above SAR 10,000	Between 8 to 10 hours	1	More than 50 patients	2	4	5	3	1	1	2	2	3	3	4	3	5	3	3	5	3	5	3	4	4	4	4	6	6	5	5	3	3	4	5	4	4	5	4	5
43	Saudi	Married	Male	Hospital-based	18	Above SAR 10,000	Between 8 to 10 hours	0	30 – 50 patients	5	3	2	6	5	4	3	5	5	4	4	5	2	2	5	4	4	3	4	3	4	5	5	5	5	4	5	3	2	5	5	5	5	3	4	4
26	Saudi	Single	Female	Retail	2	Above SAR 10,000	Less than 8 hours	0	15 – 20 patients	5	3	4	6	1	6	6	6	6	3	6	3	2	2	5	6	5	3	3	4	6	3	4	2	5	2	5	2	6	2	2	3	3	1	3	2
25	Saudi	Single	Female	Retail	1	Between SAR 7,500 to SAR 10,000	Between 8 to 10 hours	0	30 – 50 patients	4	4	4	3	3	5	4	4	4	1	1	6	5	2	2	4	3	2	3	3	4	4	4	4	5	4	4	1	2	4	4	4	4	3	4	3
33	Saudi	Married	Male	Hospital-based	6	Above SAR 10,000	Between 8 to 10 hours	0	More than 50 patients	3	6	4	1	3	3	1	2	5	2	6	3	5	5	2	6	4	4	6	6	4	4	6	6	5	5	5	2	1	3	6	4	4	4	6	2
25	Saudi	Single	Female	Retail	2	Above SAR 10,000	Between 8 to 10 hours	4	More than 50 patients	4	5	4	4	6	1	1	2	3	5	4	1	3	5	5	6	1	6	6	5	4	5	4	1	4	2	4	4	2	4	4	2	5	3	5	4
36	Saudi	Married	Male	Hospital-based	10	Above SAR 10,000	Between 8 to 10 hours	0	More than 50 patients	2	6	5	2	1	2	1	1	4	2	5	6	4	4	3	6	6	4	6	4	5	4	5	6	4	4	4	5	1	4	5	4	4	3	5	3
32	Saudi	Married	Female	Hospital-based	6	Above SAR 10,000	Less than 8 hours	0	21 – 30 patients	3	2	3	4	5	1	1	4	4	1	6	6	3	3	3	5	4	4	4	5	3	5	6	4	6	5	5	6	3	5	5	4	4	3	5	3
32	Egyptian	Married	Male	Hospital-based	8	Between SAR 5,000 to SAR 7,500	Between 8 to 10 hours	0	30 – 50 patients	3	4	4	3	1	3	2	4	4	6	6	3	4	4	4	3	4	4	5	4	4	5	5	5	6	5	4	6	4	3	5	6	6	4	4	5
29	Egyptian	Single	Male	Retail	5	Between SAR 3,500 to SAR 5,000	Between 8 to 10 hours	8	More than 50 patients	6	4	3	5	4	3	5	5	4	3	4	4	4	5	6	3	3	4	4	5	5	3	4	2	6	5	5	3	4	4	5	3	6	5	5	4
35	Saudi	Married	Male	Retail	7	Above SAR 10,000	Between 8 to 10 hours	4	More than 50 patients	6	3	2	6	2	6	5	5	6	1	1	6	2	6	6	2	5	2	2	2	3	3	2	2	6	2	6	1	1	6	6	6	6	2	2	1
28	Saudi	Single	Male	Retail	2	Between SAR 7,500 to SAR 10,000	Between 8 to 10 hours	2	More than 50 patients	3	5	5	2	6	3	1	2	3	4	5	2	6	1	2	4	3	5	6	5	4	5	5	4	2	5	3	5	4	2	3	3	2	5	5	5
33	Yemeni	Married	Male	Retail	8	Between SAR 3,500 to SAR 5,000	Between 8 to 10 hours	0	More than 50 patients	4	6	4	3	5	3	2	2	2	4	4	4	4	2	2	3	3	4	2	5	5	3	5	5	5	5	4	2	2	4	5	4	4	6	6	4
26	Saudi	Single	Male	Hospital-based	1	Above SAR 10,000	Between 8 to 10 hours	1	More than 50 patients	6	1	1	6	1	6	1	6	6	1	6	6	1	1	6	1	6	1	1	1	1	1	6	3	6	1	6	1	1	6	6	6	6	1	2	1
28	Egyptian	Married	Female	Hospital-based	2	Between SAR 3,500 to SAR 5,000	Between 8 to 10 hours	0	More than 50 patients	2	2	2	2	2	2	1	2	2	1	1	2	2	1	2	1	2	2	2	2	2	1	2	2	2	2	2	1	1	2	2	2	2	1	1	1
30	Saudi	Married	Male	Hospital-based	12	Between SAR 7,500 to SAR 10,000	Between 8 to 10 hours	3	30 – 50 patients	6	4	5	3	5	6	2	4	4	1	3	1	6	6	1	6	4	6	1	5	1	6	6	5	5	1	5	4	5	5	5	3	1	5	5	3
33	Egyptian	Married	Male	Retail	9	Less than SAR 3,500	Between 8 to 10 hours	0	30 – 50 patients	3	4	3	3	4	4	4	4	3	4	4	4	4	4	4	4	4	4	4	4	4	4	5	5	4	4	4	4	4	5	5	5	5	4	4	4
40	Egyptian	Married	Male	Retail	15	Above SAR 10,000	More than 12 hours	0	30 – 50 patients	5	2	2	5	2	5	5	5	4	2	3	4	2	4	5	2	4	2	3	3	4	2	5	6	3	4	4	3	1	5	6	5	5	1	2	4
31	Saudi	Married	Female	Hospital-based	7	Above SAR 10,000	Between 8 to 10 hours	0	15 – 20 patients	6	2	1	3	4	2	2	2	4	2	2	4	1	6	6	1	2	5	5	5	4	5	6	3	1	6	1	5	2	4	5	3	4	1	2	2
27	Saudi	Married	Male	Hospital-based	3	Above SAR 10,000	Between 8 to 10 hours	0	More than 50 patients	2	4	2	2	3	2	3	3	5	2	1	6	2	2	3	5	5	1	4	2	2	2	6	2	5	1	6	1	1	6	6	6	6	1	1	1
35	Saudi	Married	Female	Hospital-based	3	Above SAR 10,000	Between 8 to 10 hours	0	More than 50 patients	4	4	4	3	3	3	3	3	3	3	3	3	5	4	4	4	4	4	4	4	4	4	4	4	5	5	5	5	5	5	5	5	4	4	4	4
26	Saudi	Single	Male	Hospital-based	1	Above SAR 10,000	Between 8 to 10 hours	0	More than 50 patients	1	3	4	1	2	3	5	5	6	1	2	6	3	3	5	4	3	2	4	2	4	2	5	6	5	5	6	1	2	5	6	6	5	2	2	2
27	Jordanian	Married	Female	Hospital-based	1	Between SAR 5,000 to SAR 7,500	Between 8 to 10 hours	0	21 – 30 patients	2	4	5	2	2	3	4	3	6	4	5	5	6	2	4	6	2	3	4	6	6	6	6	6	6	6	6	4	4	6	4	4	5	4	4	6
31	Egyptian	Married	Male	Retail	11	Between SAR 7,500 to SAR 10,000	Between 8 to 10 hours	28	More than 50 patients	5	5	3	4	6	4	3	2	5	3	4	4	3	2	4	5	5	2	4	5	5	5	5	5	5	5	3	5	3	5	4	3	5	2	5	3
30	Egyptian	Married	Male	Retail	7	Between SAR 5,000 to SAR 7,500	Between 8 to 10 hours	0	21 – 30 patients	5	5	1	6	4	6	5	5	3	1	5	5	2	3	5	3	5	4	4	2	3	3	4	2	5	4	4	1	1	5	5	4	4	2	2	1
28	Egyptian	Single	Male	Retail	3	Between SAR 5,000 to SAR 7,500	Between 8 to 10 hours	30	30 – 50 patients	2	5	4	4	4	4	4	3	4	1	1	5	4	4	6	5	3	5	5	5	4	4	4	3	5	3	5	2	6	3	3	2	5	3	4	4
32	Saudi	Married	Male	Hospital-based	6	Above SAR 10,000	Between 8 to 10 hours	0	More than 50 patients	5	6	4	3	3	3	4	4	5	3	4	3	6	6	1	4	6	4	4	6	4	5	5	6	5	5	4	6	2	5	5	5	4	1	1	1
29	Saudi	Married	Female	Hospital-based	1	Between SAR 5,000 to SAR 7,500	Less than 8 hours	0	More than 50 patients	1	6	6	1	6	2	5	1	5	2	5	1	6	1	1	6	1	6	6	6	6	6	6	6	4	6	4	3	1	6	6	4	5	4	1	3
27	Saudi	Single	Male	Hospital-based	3	Between SAR 7,500 to SAR 10,000	Between 8 to 10 hours	0	30 – 50 patients	4	5	4	4	4	4	4	2	3	1	1	3	5	4	4	4	3	4	4	5	5	2	2	5	3	5	4	2	5	2	5	5	2	1	4	4
50	Saudi	Married	Female	Hospital-based	27	Above SAR 10,000	Between 8 to 10 hours	30	More than 50 patients	5	3	5	2	3	3	5	1	5	3	5	2	4	2	2	3	5	2	2	3	3	4	2	2	5	2	5	4	3	5	3	2	4	1	6	2
32	Egyptian	Married	Male	Retail	4	Between SAR 5,000 to SAR 7,500	Between 8 to 10 hours	0	30 – 50 patients	4	3	4	4	3	3	5	4	5	5	2	1	3	3	3	3	2	6	3	4	5	6	5	4	1	4	1	2	4	2	2	1	1	5	4	3
31	Egyptian	Married	Male	Hospital-based	5	Above SAR 10,000	Between 8 to 10 hours	0	More than 50 patients	5	6	2	3	4	6	1	3	4	6	6	1	4	3	4	1	6	4	4	4	6	6	6	6	1	6	1	3	1	3	2	1	1	3	4	4
28	Indian	Single	Male	Retail	3	Between SAR 3,500 to SAR 5,000	Between 8 to 10 hours	0	30 – 50 patients	1	6	3	3	3	4	2	3	5	1	1	6	4	2	2	4	6	1	2	3	1	1	2	2	6	1	6	2	2	5	6	6	5	2	1	1
37	Egyptian	Married	Male	Retail	12	Between SAR 7,500 to SAR 10,000	Between 8 to 10 hours	0	30 – 50 patients	4	3	4	3	4	5	4	4	4	4	4	4	1	1	4	3	4	1	2	2	3	2	3	3	4	2	3	2	2	4	3	3	4	2	2	2
47	Saudi	Married	Male	Hospital-based	18	Above SAR 10,000	More than 12 hours	4	More than 50 patients	5	4	3	3	4	6	5	6	5	5	5	5	2	2	5	4	5	2	2	1	4	2	1	4	5	1	4	1	1	5	4	4	5	1	1	1
44	Egyptian	Married	Male	Retail	18	Between SAR 3,500 to SAR 5,000	More than 12 hours	0	21 – 30 patients	4	3	4	3	5	4	4	4	5	1	3	5	3	5	5	5	4	3	3	4	3	5	5	2	6	3	3	6	5	5	4	6	5	4	4	4
49	Egyptian	Married	Male	Retail	21	Between SAR 5,000 to SAR 7,500	Between 8 to 10 hours	4	21 – 30 patients	2	2	4	1	2	1	1	1	4	2	5	2	2	2	2	2	2	5	2	2	2	3	2	3	5	2	5	5	2	5	5	6	6	3	5	2
36	Saudi	Married	Male	Hospital-based	10	Above SAR 10,000	Between 8 to 10 hours	0	More than 50 patients	5	4	6	3	4	2	6	3	5	4	5	1	2	4	2	1	3	1	2	2	1	4	3	2	6	1	5	2	4	6	2	5	3	1	2	2
38	Egyptian	Married	Male	Retail	4	Between SAR 5,000 to SAR 7,500	Between 8 to 10 hours	0	More than 50 patients	2	5	4	5	3	5	4	3	4	6	4	3	1	5	5	3	3	2	6	1	5	2	5	4	5	1	4	2	4	3	2	5	2	3	3	1
34	Egyptian	Married	Male	Retail	10	Above SAR 10,000	Between 8 to 10 hours	0	30 – 50 patients	4	5	4	5	6	4	4	4	4	3	4	5	4	3	5	6	6	4	4	5	5	6	6	4	5	4	4	2	2	4	4	3	4	2	2	3
28	Saudi	Single	Male	Hospital-based	4	Above SAR 10,000	Between 8 to 10 hours	0	More than 50 patients	5	5	2	4	3	4	5	5	5	2	1	5	3	2	3	5	5	2	3	4	4	4	6	6	5	3	5	1	2	4	4	4	4	4	2	2
56	Saudi	Married	Male	Retail	25	Above SAR 10,000	Between 8 to 10 hours	3	More than 50 patients	5	6	4	4	5	3	4	4	4	1	2	5	2	5	4	2	4	1	3	3	4	3	6	3	6	1	6	2	1	5	6	5	6	2	2	2
52	Saudi	Married	Male	Hospital-based	33	Above SAR 10,000	Between 8 to 10 hours	22	More than 50 patients	5	5	4	5	3	5	4	5	4	6	5	5	5	5	5	4	5	2	4	4	4	3	6	4	6	5	5	2	1	6	5	5	5	1	1	2
38	Egyptian	Married	Male	Retail	10	Between SAR 7,500 to SAR 10,000	Between 8 to 10 hours	0	21 – 30 patients	5	5	4	5	3	6	2	5	6	4	3	4	5	4	3	4	5	4	2	2	4	4	5	3	4	4	4	1	3	5	6	4	5	1	1	1
30	Egyptian	Single	Male	Hospital-based	4	Between SAR 5,000 to SAR 7,500	Between 8 to 10 hours	0	More than 50 patients	2	3	3	2	4	4	4	2	4	4	3	3	3	5	3	4	4	3	4	3	5	1	3	3	6	1	6	4	4	4	6	4	6	6	6	6
55	Yemeni	Married	Male	Retail	27	Between SAR 3,500 to SAR 5,000	Between 8 to 10 hours	4	15 – 20 patients	1	1	6	1	1	1	1	1	3	4	1	6	1	1	1	1	1	6	1	1	1	1	3	2	6	1	6	6	1	6	6	6	5	3	6	1
49	Egyptian	Married	Male	Retail	21	Between SAR 5,000 to SAR 7,500	Between 8 to 10 hours	4	21 – 30 patients	1	1	6	1	2	2	2	1	3	4	2	5	1	1	2	1	1	6	1	1	1	1	3	1	6	1	5	6	2	6	5	5	6	3	6	1
32	Egyptian	Married	Male	Retail	10	Between SAR 3,500 to SAR 5,000	Between 8 to 10 hours	4	More than 50 patients	6	5	4	5	3	4	6	5	5	2	2	1	2	3	4	6	6	1	3	4	5	6	6	6	6	6	6	1	1	6	6	6	6	1	3	1
33	Egyptian	Married	Male	Retail	11	Between SAR 5,000 to SAR 7,500	Between 8 to 10 hours	2	More than 50 patients	3	4	2	1	4	6	4	2	5	2	3	6	4	5	3	3	5	2	5	4	6	6	6	6	5	6	6	4	6	5	6	4	6	1	4	2
27	Saudi	Single	Male	Hospital-based	3	Above SAR 10,000	Between 8 to 10 hours	0	More than 50 patients	5	3	2	2	4	4	4	4	4	2	2	4	3	4	4	4	2	2	4	4	4	3	4	5	5	4	4	2	2	4	4	5	5	3	3	2
34	Egyptian	Married	Male	Retail	9	Between SAR 7,500 to SAR 10,000	Between 8 to 10 hours	7	30 – 50 patients	3	5	4	3	3	4	3	3	4	4	4	5	4	4	3	4	3	4	4	4	3	4	5	5	4	4	4	3	4	3	3	3	4	5	5	4
29	Saudi	Married	Male	Hospital-based	5	Above SAR 10,000	Between 8 to 10 hours	2	More than 50 patients	5	2	5	2	5	2	6	1	5	2	5	1	2	1	6	2	6	3	1	2	1	5	1	2	6	2	5	5	4	5	4	2	4	3	6	2
36	Saudi	Married	Male	Hospital-based	10	Above SAR 10,000	Between 8 to 10 hours	0	More than 50 patients	3	5	5	2	2	2	2	2	4	4	4	3	5	2	2	5	2	3	3	5	5	5	4	5	4	3	4	5	2	5	5	4	4	4	3	4
31	Egyptian	Married	Male	Retail	5	Between SAR 5,000 to SAR 7,500	Between 8 to 10 hours	1	More than 50 patients	5	6	4	2	6	5	3	6	5	6	4	5	5	1	3	6	5	4	5	5	6	4	5	4	6	5	6	4	3	3	6	4	6	1	1	4
32	Saudi	Married	Male	Hospital-based	8	Between SAR 7,500 to SAR 10,000	Between 8 to 10 hours	0	30 – 50 patients	6	1	1	5	2	4	6	5	6	1	1	6	1	1	5	2	6	1	1	1	2	1	3	1	6	1	6	2	1	6	6	6	6	2	1	1
26	Saudi	Single	Male	Retail	2	Between SAR 5,000 to SAR 7,500	Between 8 to 10 hours	0	15 – 20 patients	6	2	1	4	1	3	1	6	5	1	3	6	2	1	5	1	6	1	2	2	1	6	2	2	6	1	5	4	1	6	6	6	5	1	5	2
28	Egyptian	Single	Male	Retail	6	Between SAR 3,500 to SAR 5,000	Between 8 to 10 hours	4	More than 50 patients	5	6	6	6	4	4	1	1	4	4	4	4	4	4	3	4	4	6	5	4	6	5	6	6	6	4	4	1	1	5	5	5	6	1	3	3
32	Egyptian	Married	Male	Retail	7	Between SAR 5,000 to SAR 7,500	Between 8 to 10 hours	0	More than 50 patients	3	6	5	2	6	2	2	3	4	2	3	6	5	2	2	6	2	5	5	5	5	5	6	6	5	4	5	3	5	2	2	2	5	5	5	5
25	Saudi	Single	Female	Hospital-based	2	Above SAR 10,000	Between 8 to 10 hours	0	30 – 50 patients	1	6	5	2	1	1	2	1	2	5	2	2	3	5	6	2	5	4	2	5	5	6	4	4	4	2	1	1	6	4	6	5	5	6	6	6
32	Egyptian	Married	Male	Retail	9	Between SAR 5,000 to SAR 7,500	Between 8 to 10 hours	3	30 – 50 patients	1	3	6	6	4	4	2	1	4	2	4	3	4	5	2	6	2	5	5	5	1	6	4	2	5	4	6	1	1	5	6	6	6	1	2	6
43	Egyptian	Married	Male	Retail	18	Between SAR 7,500 to SAR 10,000	Between 8 to 10 hours	12	More than 50 patients	2	6	3	5	3	5	2	5	2	6	4	5	3	5	2	3	1	2	5	2	6	2	5	5	2	3	2	2	5	2	4	5	1	3	1	3
28	Egyptian	Married	Male	Retail	3	Between SAR 5,000 to SAR 7,500	Between 8 to 10 hours	0	21 – 30 patients	3	1	6	1	4	3	3	4	1	1	1	6	6	4	1	6	3	4	4	6	2	1	6	3	6	5	6	1	1	6	6	6	6	3	2	1
26	Egyptian	Single	Male	Retail	2	Between SAR 3,500 to SAR 5,000	Between 8 to 10 hours	0	21 – 30 patients	3	6	6	6	5	3	6	1	6	6	2	1	1	1	2	1	6	1	5	2	4	1	6	6	6	1	6	6	6	6	2	4	2	1	5	6
33	Egyptian	Married	Male	Retail	10	Between SAR 7,500 to SAR 10,000	Between 8 to 10 hours	30	More than 50 patients	5	4	1	6	4	6	5	6	6	1	1	6	1	4	5	3	6	1	6	1	1	1	4	3	6	1	5	1	1	6	6	4	6	1	1	1
31	Egyptian	Married	Male	Retail	6	Between SAR 7,500 to SAR 10,000	Between 8 to 10 hours	30	30 – 50 patients	4	5	2	4	1	6	4	4	6	1	1	6	2	3	3	5	5	1	5	3	2	3	4	3	5	1	5	1	1	6	6	4	6	1	3	1
35	Saudi	Married	Male	Hospital-based	11	Between SAR 7,500 to SAR 10,000	Between 8 to 10 hours	0	More than 50 patients	6	5	4	6	5	4	6	6	4	6	6	4	4	4	6	4	4	4	4	5	4	6	6	6	4	4	4	6	4	6	6	5	6	4	4	4
29	Egyptian	Married	Male	Retail	6	Between SAR 5,000 to SAR 7,500	Between 8 to 10 hours	5	30 – 50 patients	6	5	5	5	2	6	6	4	5	3	3	4	3	3	5	4	5	2	3	3	5	6	6	6	4	4	4	2	2	5	6	5	6	3	3	3
33	Egyptian	Married	Male	Retail	7	Between SAR 5,000 to SAR 7,500	Between 8 to 10 hours	0	30 – 50 patients	5	6	5	4	5	6	1	4	4	1	2	6	4	3	5	5	4	6	4	4	3	1	4	3	5	4	5	1	6	5	6	6	5	1	4	1
30	Saudi	Single	Male	Retail	2	Between SAR 5,000 to SAR 7,500	Between 8 to 10 hours	0	More than 50 patients	6	5	1	6	2	6	5	6	5	4	4	4	2	5	6	5	5	2	2	2	4	1	4	4	5	5	5	3	1	6	6	6	6	5	4	4
32	Saudi	Married	Male	Hospital-based	6	Above SAR 10,000	Less than 8 hours	0	More than 50 patients	3	3	2	3	4	6	3	2	5	1	1	6	3	6	6	1	6	5	3	2	5	1	2	1	6	5	6	2	1	5	6	6	6	2	3	2
30	Egyptian	Single	Male	Hospital-based	5	Between SAR 7,500 to SAR 10,000	Less than 8 hours	0	More than 50 patients	5	2	4	5	3	5	6	2	4	1	4	5	2	2	4	2	5	2	2	4	2	4	3	3	6	1	6	4	2	6	6	6	6	2	2	1
27	Saudi	Single	Male	Retail	3	Between SAR 5,000 to SAR 7,500	Between 8 to 10 hours	4	21 – 30 patients	2	2	6	2	2	1	1	2	5	2	5	2	2	2	2	2	2	5	2	2	2	5	2	3	4	3	5	5	3	6	5	6	5	3	5	3
35	Egyptian	Married	Male	Retail	8	Between SAR 5,000 to SAR 7,500	Between 8 to 10 hours	30	More than 50 patients	4	5	2	4	4	5	4	4	2	1	4	5	5	3	4	3	4	2	3	3	2	1	4	3	6	1	4	1	1	4	5	4	4	1	1	1
36	Egyptian	Married	Male	Retail	10	Between SAR 7,500 to SAR 10,000	Between 8 to 10 hours	3	More than 50 patients	5	4	1	4	3	5	4	5	5	1	1	6	2	4	5	5	5	1	1	1	2	1	5	4	5	1	5	1	1	5	4	5	5	1	1	1
35	Egyptian	Married	Male	Retail	8	Between SAR 7,500 to SAR 10,000	Between 8 to 10 hours	0	More than 50 patients	5	5	2	4	4	4	3	4	6	1	2	4	2	4	5	4	6	1	3	2	3	4	5	4	5	2	5	2	1	5	4	4	4	1	1	5
32	Egyptian	Married	Male	Retail	6	Between SAR 5,000 to SAR 7,500	Between 8 to 10 hours	4	More than 50 patients	2	5	6	2	6	2	3	3	2	5	5	4	3	3	3	4	6	2	4	2	5	3	6	6	6	1	6	1	1	6	6	6	6	4	2	2
30	Egyptian	Married	Male	Retail	4	Between SAR 5,000 to SAR 7,500	Between 8 to 10 hours	8	More than 50 patients	1	6	6	2	5	3	2	1	6	4	2	4	5	1	2	5	2	4	4	5	5	3	5	6	6	2	5	2	3	3	3	3	2	5	5	5
35	Egyptian	Single	Male	Retail	10	Between SAR 5,000 to SAR 7,500	Between 8 to 10 hours	7	30 – 50 patients	4	4	3	5	3	6	3	5	4	1	3	5	4	5	4	3	5	3	2	2	5	4	5	2	6	2	5	1	1	6	6	5	4	2	3	4
32	Egyptian	Single	Male	Retail	8	Between SAR 3,500 to SAR 5,000	Between 8 to 10 hours	0	30 – 50 patients	5	5	3	4	3	5	3	6	5	2	3	4	3	4	3	6	1	1	2	3	4	3	5	4	2	2	3	1	5	4	6	4	3	1	2	1
30	Egyptian	Single	Male	Retail	5	Between SAR 5,000 to SAR 7,500	Between 8 to 10 hours	2	30 – 50 patients	1	3	6	6	4	4	2	1	4	2	4	3	4	5	2	6	2	5	5	5	1	6	4	2	5	4	6	1	1	5	6	6	6	1	2	6
26	Saudi	Single	Male	Retail	2	Between SAR 7,500 to SAR 10,000	Between 8 to 10 hours	1	30 – 50 patients	1	6	5	2	1	1	2	1	2	5	2	2	3	5	6	2	5	4	2	5	5	6	4	4	4	2	1	1	6	4	6	5	5	6	6	6
